# Supplementary material for: Prognostic Impact and Postoperative Management Following Poor Pathological Response to Perioperative FLOT in Resectable Gastric and GEJ Adenocarcinoma: A Systematic Review and Meta-Analysis
Source: J Clin Med. 2026 Mar 20;15(6):2367. doi: 10.3390/jcm15062367 (PMC13026895; doi:10.3390/jcm15062367)
Supplement: Supplementary file 1 [file jcm-15-02367-s001.zip]

Archive with 1 entries (1 files):
- jcm-4187253-supplementary.pdf
